# Supplementary material for: The TRACK-MS Test Battery: A Very Brief Tool to Track Multiple Sclerosis-Related Cognitive Impairment
Source: Biomedicines. 2022 Nov 18;10(11):2975. doi: 10.3390/biomedicines10112975 (PMC9687502; doi:10.3390/biomedicines10112975)
Supplement: Supplementary file 1 [file biomedicines-10-02975-s001.zip]

Archive with 1 entries (1 files):
- biomedicines-2011772-supplementary.pdf
